# Supplementary material for: Monitoring nucleolar-nucleoplasmic protein shuttling in living cells by high-content microscopy and automated image analysis
Source: Nucleic Acids Res. 2024 Jul 22;52(15):e72. doi: 10.1093/nar/gkae598 (PMC11347172; doi:10.1093/nar/gkae598)
Supplement: gkae598_Supplemental_Files [file gkae598_supplemental_files.zip]

Archive with 19 entries (19 files):
- Engbrecht et al_SI-R1-v3.pdf
- Suppl. Video 1A_eGFP-TARG1_0 μM.avi
- Suppl. Video 1B_NPM1-mCherry_0 μM.avi
- Suppl. Video 1C_SiR-Hoechst_0 μM.avi
- Suppl. Video 2A_eGFP-TARG1_100 μM.avi
- Suppl. Video 2B_NPM1-mCherry_100 μM.avi
- Suppl. Video 2C_SiR-Hoechst_100 μM.avi
- Suppl. Video 3A_APE1-eGFP_0 μM.avi
- Suppl. Video 3B_NPM1-mCherry_0 μM.avi
- Suppl. Video 3C_SiR-Hoechst_0 μM.avi
- Suppl. Video 4A_APE1-eGFP_500 μM.avi
- Suppl. Video 4B_NPM1-mCherry_500 μM.avi
- Suppl. Video 4C_SiR-Hoechst_500 μM.avi
- Suppl. Video 5A_PARP1-eGFP_0 μM.avi
- Suppl. Video 5B_NPM1-mCherry_0 μM.avi
- Suppl. Video 5C_SiR-Hoechst_0 μM.avi
- Suppl. Video 6A_PARP1-eGFP_50 μM.avi
- Suppl. Video 6B_NPM1-mCherry_zoom_50 μM.avi
- Suppl. Video 6C_SiR-Hoechst_50 μM.avi
